# Supplementary material for: The Pea Oligosaccharides Could Stimulate the In Vitro Proliferation of Beneficial Bacteria and Enhance Anti-Inflammatory Effects via the NF-κB Pathway
Source: Foods. 2024 Feb 19;13(4):626. doi: 10.3390/foods13040626 (PMC10887999; doi:10.3390/foods13040626)
Supplement: Supplementary file 1 [file foods-13-00626-s001.zip]

Archive with 1 entries (1 files):
- foods-2849523-supplementary.pdf
